# Supplementary material for: A New Look at Vaccination Behaviors and Intentions: The Case of Influenza
Source: Behav Sci (Basel). 2025 Nov 30;15(12):1645. doi: 10.3390/bs15121645 (PMC12729583; doi:10.3390/bs15121645)
Supplement: Supplementary file 1 [file behavsci-15-01645-s001.zip]

Archive with 1 entries (1 files):
- behavsci-3920179-supplementary.pdf
